# Supplementary material for: UVB-Pretreatment-Enhanced Cadmium Absorption and Enrichment in Poplar Plants
Source: Int J Mol Sci. 2022 Dec 20;24(1):52. doi: 10.3390/ijms24010052 (PMC9820001; doi:10.3390/ijms24010052)
Supplement: Supplementary file 1 [file ijms-24-00052-s001.zip]

Archive with 1 entries (1 files):
- ijms-2069749-supplementary.pdf
